# Supplementary material for: Contrasting Manual and Automated Assessment of Thermal Stress Responses and Larval Body Size in Black Soldier Flies and Houseflies
Source: Insects. 2021 Apr 22;12(5):380. doi: 10.3390/insects12050380 (PMC8146041; doi:10.3390/insects12050380)
Supplement: Supplementary file 1 [file insects-12-00380-s001.zip]

Archive with 1 entries (1 files):
- insects-1187123-supplementary.pdf
